# Supplementary material for: Towards the restoration of the Mesoamerican Biological Corridor for large mammals in Panama: comparing multi-species occupancy to movement models
Source: Mov Ecol. 2020 Jan 9;8:3. doi: 10.1186/s40462-019-0186-0 (PMC6953263; doi:10.1186/s40462-019-0186-0)
Supplement: Supplementary file 10 — Additional file 10. Results - Estimates of the best supported SSF model for each individual. [file 40462_2019_186_MOESM10_ESM.xlsx]

## Sheet: Summary
id	variable	estimate	std.error	statistic	p.value	conf.low	conf.high
SSF-All									vil	density of village within 2km, 5km, 10km or 20km
wlp1	vil_2k	0.0967	0.0725	1.33	1.82e-1	-0.0453	0.239		f75_500	forest cover at a threshold of 75% within a radius of 150 meters (or 500 m, 1 km or 2 km)
wlp1	elev	0.627	0.0945	6.63	3.25e-11	0.442	0.813		dwpa	distance within protected area
wlp1	road	-0.133	0.238	-0.558	5.77e-1	-0.600	0.334		elev	elevation
wlp1	f75_500	-0.0680	0.0570	-1.19	2.33e-1	-0.180	0.0438		road	distance to nearest road
wlp1	loss_1k	0.0341	0.0548	0.622	5.34e-1	-0.0733	0.141		loss_150	proportion of forest loss within 150 m, 500 m, 1 km or 2km
wlp2	dwpa	1.15	0.704	1.64	0.102	-0.227	2.53
wlp2	loss_500	0.168	0.149	1.13	0.260	-0.125	0.461
wlp2	f90_1k	0.444	0.185	2.40	0.0162	0.0821	0.805
wlp3	vil_5k	0.195	0.141	1.38	0.167	-0.0815	0.471
wlp3	elev	0.603	0.118	5.11	0.000000329	0.372	0.834
wlp3	fcov_150	0.196	0.0618	3.17	0.00153	0.0747	0.317
wlp3	loss_150	0.0820	0.0556	1.48	0.140	-0.0269	0.191
wlp3	dwpa	-0.463	0.378	-1.23	0.220	-1.20	0.278
ocelot	fcov_150	0.6188	0.0911	6.79	1.1e-11
ocelot	dwpa	-0.3224	0.0998	-3.23	0.0012
ocelot	elev	-0.0270	0.0812	-0.33	0.7392
ocelot	vil_10k	-0.1431	0.1183	-1.21	0.2263
ocelot	loss_150	0.0252	0.0382	0.66	0.5096
ocelot	road	-0.0135	0.0859	-0.16	0.8750
puma	elev	-0.259	0.129	-2.00	0.0455	-0.513	-0.00518
puma	loss_2k	0.471	0.173	2.72	0.00651	0.132	0.811
puma	fcov_150	0.100	0.0609	1.65	0.0994	-0.0190	0.220
puma	dwpa	1.22	0.429	2.84	0.00448	0.378	2.06
SSS-Travel
wlp1	loss_500	0.0139	0.0509	0.272	0.785	-0.0859	0.114
wlp1	fcov_1k	-0.0858	0.120	-0.714	0.475	-0.321	0.150
wlp1	vil_2k	0.169	0.0966	1.75	0.0793	-0.0198	0.359
wlp1	elev	0.622	0.117	5.33	0.0000000980	0.393	0.851
wlp1	road	-0.0849	0.273	-0.312	0.755	-0.619	0.449
wlp2	vil_10k	-1.61	0.610	-2.64	0.00820	-2.81	-0.417
wlp2	loss_500	0.151	0.160	0.947	0.344	-0.162	0.465
wlp2	fcov_1k	0.653	0.225	2.90	0.00368	0.212	1.09
wlp3	dwpa	-0.0916	0.401	-0.228	0.819	-0.878	0.695
wlp3	loss_500	-0.167	0.105	-1.59	0.113	-0.373	0.0393
wlp3	fcov_150	0.275	0.107	2.56	0.0104	0.0646	0.485
wlp3	elev	0.598	0.145	4.14	0.0000351	0.315	0.881
ocelot	vil_2k	-0.136	0.129	-1.05	2.95e-1	-0.389	0.118
ocelot	elev	0.102	0.0892	1.15	2.52e-1	-0.0726	0.277
ocelot	dwpa	-0.710	0.136	-5.24	1.64e-7	-0.976	-0.444
ocelot	fcov_150	0.821	0.125	6.59	4.44e-11	0.577	1.07
ocelot	loss_1k	-0.156	0.110	-1.42	1.56e-1	-0.371	0.0597
puma	dwpa	0.682	0.416	1.64	0.102	-0.135	1.50
puma	fcov_150	0.0961	0.0815	1.18	0.238	-0.0635	0.256
puma	loss_2k	0.284	0.187	1.52	0.128	-0.0813	0.650
puma	elev	-0.558	0.170	-3.27	0.00107	-0.892	-0.224
